# Supplementary material for: Pharmacist-Managed Therapeutic Drug Monitoring Programs within Australian Hospital and Health Services—A National Survey of Current Practice
Source: Pharmacy (Basel). 2022 Oct 18;10(5):135. doi: 10.3390/pharmacy10050135 (PMC9607166; doi:10.3390/pharmacy10050135)
Supplement: Supplementary file 1 [file pharmacy-10-00135-s001.zip]

Archive with 1 entries (1 files):
- pharmacy-1938128-supplementary.pdf
